# Supplementary material for: MicroRNA-503 Suppresses Oral Mucosal Fibroblast Differentiation by Regulating RAS/RAF/MEK/ERK Signaling Pathway
Source: Biomolecules. 2024 Oct 5;14(10):1259. doi: 10.3390/biom14101259 (PMC11505938; doi:10.3390/biom14101259)
Supplement: Supplementary file 1 [file biomolecules-14-01259-s001.zip]

Archive with 1 entries (1 files):
- biomolecules-3022942-supplementary.pdf
